# Supplementary material for: Types of Membrane Transporters and the Mechanisms of Interaction between Them and Reactive Oxygen Species in Plants
Source: Antioxidants (Basel). 2024 Feb 9;13(2):221. doi: 10.3390/antiox13020221 (PMC10886204; doi:10.3390/antiox13020221)
Supplement: Supplementary file 1 [file antioxidants-13-00221-s001.zip]

Archive with 1 entries (1 files):
- antioxidants-2862869-supplementary.pdf
